# Supplementary material for: Highly Cytotoxic Osmium(II) Compounds and Their Ruthenium(II) Analogues Targeting Ovarian Carcinoma Cell Lines and Evading Cisplatin Resistance Mechanisms
Source: Int J Mol Sci. 2022 Apr 29;23(9):4976. doi: 10.3390/ijms23094976 (PMC9102668; doi:10.3390/ijms23094976)
Supplement: Supplementary file 1 [file ijms-23-04976-s001.zip]

Archive with 1 entries (1 files):
- ijms-1668969-supplementary.pdf
